# Supplementary material for: Brain tumour genetic network signatures of survival
Source: Brain. 2023 Sep 4;146(11):4736–54. doi: 10.1093/brain/awad199 (PMC10629773; doi:10.1093/brain/awad199)
Supplement: awad199_Supplementary_Data [file awad199_supplementary_data.zip]

Archive with 3 entries (3 files):
- brain-2023-00355-File010.pdf
- brain-2023-00355-File011.html
- brain-2023-00355-File012.html
